# Supplementary material for: GPR55 Antagonist CID16020046 Suppresses Collagen-Induced Rheumatoid Arthritis by Suppressing Th1/Th17 Cells in Mice
Source: Int J Mol Sci. 2025 May 14;26(10):4680. doi: 10.3390/ijms26104680 (PMC12112631; doi:10.3390/ijms26104680)
Supplement: Supplementary file 1 [file ijms-26-04680-s001.zip]

Archive with 1 entries (1 files):
- ijms-3530271-supplementary.pdf
